# Supplementary material for: DC - SIGNR by influencing the lncRNA HNRNPKP2 upregulates the expression of CXCR4 in gastric cancer liver metastasis
Source: Mol Cancer. 2017 Apr 13;16:78. doi: 10.1186/s12943-017-0639-2 (PMC5390362; doi:10.1186/s12943-017-0639-2)
Supplement: Supplementary file 1 — Table S1. Clinical data of the gastric cancer patients in sDC-SIGNR ELISA study (XLSX 21 kb) [file 12943_2017_639_MOESM1_ESM.xlsx]

## Sheet: Sheet1
Additional file 2: Table S1. Clinical data of the gastric cancer patients in sDC-SIGNR ELISA study
No.	Age	Gender	Tumor stage	CEA (μg/l)	CA199 (U/ml)	sDC-SIGNR	Metastasis formation in liver
1	86	F	Ⅱ	3.07	<0.6	5.601	No
2	58	F	Ⅱ	3.05	11.39	13.458	No
3	55	F	Ⅱ	5.92	22.71	13.593	No
4	70	M	Ⅰ	3.51	-	15.308	No
5	84	F	Ⅱ	2.93	22.34	17.868	No
6	70	F	Ⅱ	2.08	0.72	19.15	No
7	41	M	Ⅲ	0.53	26.94	19.446	No
8	62	F	Ⅳ	3.64	31.74	20.306	Yes
9	70	F	Ⅲ	1.11	11.83	20.344	No
10	65	F	Ⅲ	8.29	14.76	20.381	No
11	68	F	Ⅲ	-	-	20.419	No
12	62	F	Ⅳ	3.19	3.36	20.835	Yes
13	80	F	Ⅳ	562.74	29.96	20.873	Yes
14	62	F	Ⅲ	-	-	21.711	No
15	63	F	Ⅲ	3.52	127.9	22.405	No
16	55	F	Ⅰ	2.57	-	22.405	No
17	73	F	Ⅲ	-	-	22.793	No
18	62	F	Ⅱ	3.11	9.26	22.949	No
19	61	F	Ⅱ	2.02	9.99	23.379	No
20	67	F	Ⅱ	7.96	-	23.733	No
21	61	M	Ⅳ	216	1000	23.851	Yes
22	59	F	Ⅲ	0.82	28.83	24.883	No
23	58	M	Ⅰ	-	-	26.987	No
24	56	F	Ⅲ	0.5	9.64	27.604	No
25	59	F	Ⅲ	1.21	9.62	28.017	No
26	55	F	Ⅲ	3.22	6.74	28.266	No
27	71	F	Ⅲ	-	-	29.48	No
28	53	F	Ⅲ	4.36	17.59	30.284	No
29	78	F	Ⅱ	5.64	24.49	30.327	No
30	73	F	Ⅲ	1.59	7.11	30.667	No
31	60	F	Ⅱ	1.72	7.79	31.482	No
32	41	M	Ⅱ	0.5	14.07	31.74	No
33	47	F	Ⅱ	1.15	5.18	31.827	No
34	61	M	Ⅳ	0.7	10.83	31.87	No
35	59	F	Ⅲ	5.19	15.17	33.044	No
36	51	F	Ⅰ	-	-	33.262	No
37	43	M	Ⅳ	0.39	5.81	33.79	No
38	64	F	Ⅲ	3.92	2.82	33.966	No
39	81	F	Ⅲ	0.83	5.49	34.231	No
40	46	F	Ⅲ	1.99	6.16	34.364	No
41	70	F	Ⅱ	0.57	9.05	34.541	No
42	58	F	Ⅰ	1.76	17.2	34.763	No
43	73	F	Ⅰ	-	-	34.897	No
44	63	F	Ⅲ	1.67	19.38	35.12	No
45	61	F	Ⅲ	0.5	7.11	35.343	No
46	62	F	Ⅲ	1.39	4.52	35.477	No
47	58	F	Ⅱ	3.04	2.49	35.567	No
48	61	F	Ⅲ	2.22	10.28	35.567	No
49	67	F	Ⅲ	2.56	9.71	35.791	No
50	69	F	Ⅰ	-	-	36.331	No
51	89	F	Ⅲ	1.82	649.03	36.376	No
52	64	F	Ⅳ	1.6	39.25	37.01	Yes
53	61	F	Ⅱ	1.47	18.28	37.693	No
54	56	M	Ⅰ	0.94	11.08	38.381	No
55	68	F	Ⅳ	6.59	9.04	38.519	No
56	33	M	Ⅲ	0.02	39.43	38.98	No
57	66	F	Ⅱ	2.55	4.88	39.211	No
58	45	F	Ⅱ	1.73	5.17	39.211	No
59	60	M	Ⅳ	-	-	40.048	Yes
60	44	F	Ⅰ	1.27	3.84	40.141	No
61	58	F	Ⅳ	3.04	14.87	40.703	Yes
62	73	F	Ⅱ	2.77	52.04	41.267	No
63	49	M	Ⅱ	-	-	41.597	No
64	55	F	Ⅳ	0.5	8.2	41.833	Yes
65	79	M	Ⅳ	0.99	9.8	42.213	Yes
66	56	F	Ⅲ	4.32	11.15	42.736	No
67	49	F	Ⅳ	6.5	44.26	43.166	No
68	56	F	Ⅲ	2.97	7.34	45.484	No
69	78	F	Ⅲ	2.8	10.86	45.631	No
70	55	F	Ⅰ	33.37	4.01	45.972	No
71	64	M	Ⅲ	295.1	8.63	46.364	Yes
72	79	F	Ⅲ	10.61	17.76	47.844	No
73	47	M	Ⅳ	5.08	17.88	48.092	Yes
74	73	F	Ⅲ	2.53	26.89	48.092	No
75	51	F	Ⅱ	1.26	10.48	48.242	No
76	65	F	Ⅲ	6.61	8.37	48.291	No
77	71	F	Ⅲ	6.78	36.95	48.491	No
78	75	M	Ⅳ	2.66	1000	48.69	Yes
79	64	F	Ⅰ	-	-	50.65	No
80	54	F	Ⅲ	2.36	12.8	51.005	No
81	76	F	Ⅲ	2.48	56.53	51.157	No
82	41	F	Ⅳ	3.84	0.96	51.309	Yes
83	71	M	Ⅲ	-	-	51.666	No
84	63	F	Ⅳ	2.48	60.68	52.945	Yes
85	53	F	Ⅲ	5.22	5.5	54.495	No
86	51	M	Ⅳ	2.49	4.9	55.12	Yes
87	61	F	Ⅲ	1.1	6.87	55.956	No
88	68	F	Ⅳ	-	-	57.643	Yes
89	62	F	Ⅰ	-	-	57.961	No
90	60	F	Ⅱ	2.19	27.57	58.067	No
91	54	F	Ⅲ	3.49	10.98	58.227	No
92	61	M	Ⅱ	1.16	4.39	59.347	No
93	48	F	Ⅱ	2.04	176.4	60.099	No
94	64	F	Ⅰ	1.95	12.93	60.206	No
95	64	M	Ⅲ	2.57	24.83	61.232	No
96	61	M	Ⅲ	1.67	7.52	61.992	No
97	51	M	Ⅲ	1.57	18.26	62.427	No
98	77	F	Ⅰ	6.35	36.45	62.755	No
99	78	F	Ⅰ	1.9	16.77	62.755	No
100	68	F	Ⅱ	-	-	62.755	No
101	68	F	Ⅲ	5.23	14.25	62.864	No
102	41	F	Ⅱ	0.5	17.87	63.083	No
103	67	F	Ⅳ	152.62	-	63.521	Yes
104	70	F	Ⅱ	3.37	12.8	63.521	No
105	66	F	Ⅳ	7.32	85.38	63.631	Yes
106	56	F	Ⅳ	4.44	8.09	63.961	Yes
107	56	F	Ⅰ	2.3	4.31	63.961	No
108	73	F	Ⅰ	1.15	5.38	64.456	No
109	60	F	Ⅲ	0.85	159.6	65.396	No
110	80	F	Ⅳ	32.39	65.34	65.785	Yes
111	67	F	Ⅲ	2.23	21.16	66.23	No
112	56	F	Ⅱ	-	-	66.62	No
113	47	F	Ⅲ	2.96	11.16	67.011	No
114	45	M	Ⅱ	1.77	19.96	67.123	No
115	50	M	Ⅲ	4.8	103.4	67.74	No
116	76	M	Ⅲ	2.73	16.86	68.246	No
117	63	F	Ⅲ	7.64	10.13	69.205	No
118	45	M	Ⅳ	0.59	5.48	69.432	Yes
119	81	F	Ⅲ	3.33	12.62	69.772	No
120	61	F	Ⅲ	3.06	17.35	70.113	No
121	50	F	Ⅲ	1.54	8.18	70.34	No
122	60	F	Ⅱ	3.66	7.46	70.568	No
123	68	F	Ⅳ	7	24.49	70.853	No
124	65	F	Ⅲ	0.97	9.99	70.911	No
125	40	M	Ⅲ	-	-	70.968	No
126	74	F	Ⅳ	3.67	16	71.311	Yes
127	56	F	Ⅲ	3.43	10.6	71.368	No
128	56	F	Ⅱ	0.23	5.5	71.711	No
129	65	F	Ⅱ	2.33	10.74	71.769	No
130	59	F	Ⅱ	2.93	5.68	72.861	No
131	70	F	Ⅰ	6.17	36.25	72.919	No
132	60	M	Ⅳ	4.2	223.35	73.034	Yes
133	64	F	Ⅰ	1.05	7.7	73.207	No
134	71	F	Ⅲ	11.36	-	73.728	No
135	59	F	Ⅲ	-	-	73.728	No
136	60	F	Ⅲ	4.06	8.86	74.482	No
137	65	F	Ⅰ	12.91	21.27	74.598	No
138	64	F	Ⅲ	2.04	2.87	74.831	No
139	44	M	Ⅳ	1.05	8.07	76.526	Yes
140	50	M	Ⅳ	1.22	22.66	77.055	Yes
141	68	F	Ⅳ	10.64	34.71	77.29	Yes
142	65	F	Ⅱ	3.26	8.22	77.467	No
143	79	F	Ⅰ	-	-	77.762	No
144	51	F	Ⅲ	3.08	8.97	78.176	No
145	60	M	Ⅳ	4.85	0.6	78.649	No
146	71	F	Ⅰ	3.99	3.57	79.6	No
147	77	F	Ⅲ	3.03	21.62	79.957	No
148	62	F	Ⅱ	1.22	59.05	80.136	No
149	70	F	Ⅲ	1.6	13.69	80.973	No
150	65	F	Ⅳ	-	-	81.934	Yes
151	61	F	Ⅱ	1.88	20.35	82.054	No
152	61	M	Ⅲ	16.58	1000	83.14	No
153	71	F	Ⅲ	51.08	1000	84.292	No
154	79	M	Ⅲ	10.91	146.1	84.535	No
155	64	M	Ⅲ	5.67	1.06	86.921	No
156	64	M	Ⅲ	12.82	24.92	87.721	No
157	70	M	Ⅳ	37.93	1000	88.153	No
158	60	M	Ⅱ	1.84	43.29	88.772	No
159	67	F	Ⅳ	162.2	1000	89.516	Yes
160	56	F	Ⅲ	2.71	7.24	90.138	No
161	57	F	Ⅳ	159.7	>1000	91.074	Yes
162	57	M	Ⅳ	14.32	602.9	91.199	No
163	79	F	Ⅲ	103.3	669.4	91.512	No
164	58	F	Ⅲ	2.01	10.41	92.893	No
165	59	F	Ⅳ	1.54	77.06	93.209	Yes
166	58	F	Ⅱ	2.77	34.62	94.663	No
167	52	F	Ⅱ	2.94	8.97	94.853	No
168	54	M	Ⅳ	4.65	23.46	95.552	Yes
169	62	F	Ⅲ	5.36	5.3	95.997	No
170	53	M	Ⅲ	2.87	0.6	100.171	No
171	67	M	Ⅳ	296.6	4.75	100.625	Yes
172	75	M	Ⅲ	2.57	15.76	101.144	No
173	54	M	Ⅱ	2.68	0.6	104.015	No
174	73	F	Ⅰ	2.77	50.21	104.212	No
175	63	F	Ⅳ	28.58	178	104.803	Yes
176	77	F	Ⅳ	10.03	16.6	109.244	Yes
177	50	F	Ⅰ	2.28	4.74	109.578	No
178	75	F	Ⅲ	5.6	26.91	110.716	No
179	64	F	Ⅲ	2.79	12.69	113.614	No
180	64	F	Ⅱ	-	-	113.749	No
181	63	F	Ⅲ	2.85	26.59	115.243	No
182	71	F	Ⅳ	40.3	1.47	119.008	Yes
183	62	F	Ⅲ	7.93	1000	119.283	No
184	70	F	Ⅳ	5.3	22.21	119.421	Yes
185	57	F	Ⅱ	8.4	7.67	120.526	No
186	64	F	Ⅲ	2.66	10.23	121.426	No
187	60	M	Ⅳ	-	-	121.842	Yes
188	46	M	Ⅳ	5.02	23.86	128.288	No
189	65	F	Ⅲ	1.53	7.31	129.067	No
190	80	M	Ⅲ	1.3	6.59	129.209	No
191	67	F	Ⅱ	2.69	17.83	130.985	No
192	66	F	Ⅲ	4.87	-	134.707	No
193	52	M	Ⅲ	1.55	13.75	137.088	No
194	78	F	Ⅳ	3.52	71.82	140.796	Yes
195	55	F	Ⅱ	0.86	7.1	145.573	No
196	82	F	Ⅱ	2.08	6.94	148.167	No
197	59	F	Ⅲ	7.3	56.33	152.201	No
198	66	F	Ⅲ	1.96	16.75	153.253	No
199	62	F	Ⅳ	22.96	8.88	164.293	Yes
200	49	F	Ⅳ	1000	35.97	164.37	Yes
201	30	M	Ⅲ	0.66	14.25	182.727	No
202	65	F	Ⅳ	175.1	16.33	200.641	Yes
203	70	F	Ⅳ	5.79	19.67	214.025	Yes
204	69	F	Ⅲ	-	-	215.286	No
205	62	M	Ⅲ	11.35	266.9	228.102	No
206	61	F	Ⅲ	1.91	6.96	233.085	No
207	68	F	Ⅳ	6.28	33.92	242.535	Yes
